# Supplementary material for: Synthesis of Carbonyl-Containing Oxindoles via Ni-Catalyzed Reductive Aryl-Acylation and Aryl-Esterification of Alkenes
Source: Molecules. 2022 Sep 11;27(18):5899. doi: 10.3390/molecules27185899 (PMC9503384; doi:10.3390/molecules27185899)
Supplement: Supplementary file 1 [file molecules-27-05899-s001.zip]

Archive with 1 entries (1 files):
- molecules-1881755-supplementary.pdf
